# Supplementary material for: Maternal Obesity Doubles the Risk of Preeclampsia and Eclampsia: Post-COVID Changes in a Brazilian Cohort of 2.3 Million Hospitalizations
Source: Pathophysiology. 2026 Jul 15;33(3):51. doi: 10.3390/pathophysiology33030051 (PMC13398326; doi:10.3390/pathophysiology33030051)
Supplement: Supplementary file 1 [file pathophysiology-33-00051-s001.zip]

Archive with 2 entries (2 files):
- Code S1 R_code_deSouza_et_al_final.R
- Table S1_sensitivity_analyses_final.pdf
