# Supplementary material for: Maternal Obesity Doubles the Risk of Preeclampsia and Eclampsia: Post-COVID Changes in a Brazilian Cohort of 2.3 Million Hospitalizations
Source: Pathophysiology. 2026 Jul 15;33(3):51. doi: 10.3390/pathophysiology33030051 (PMC13398326; doi:10.3390/pathophysiology33030051)
Supplement: Supplementary file 1 [file pathophysiology-33-00051-s001.zip › Code S1 R_code_deSouza_et_al_final.R]

# ==============================================================================
# Obesity and Hypertensive Disorders of Pregnancy in São Paulo
# Population-based analysis using SIH-SUS data (2017-2019 and 2023-2025)
# ==============================================================================


# ==============================================================================
# 1. PACKAGES
# ==============================================================================

library(microdatasus)
library(lubridate)
library(stringr)
library(tidyr)
library(arrow)
library(fixest)
library(splines)
library(MASS)
library(kableExtra)
library(knitr)
library(tableone)
library(patchwork)
library(dplyr)
library(ggplot2)
library(dplyr)
library(flextable)
library(officer)

# ==============================================================================
# 2. STUDY PARAMETERS
# ==============================================================================

# Define years and states of interest
# anos <- 2017:2019   # Pre-pandemic cohort (uncomment to download)
anos <- 2019     # Post-pandemic cohort
ufs  <- c("SP")


# ==============================================================================
# 3. HELPER FUNCTIONS
# ==============================================================================

# ------------------------------------------------------------------------------
# 3.1 Detect ICD codes across all diagnostic columns
# ------------------------------------------------------------------------------
has_icd <- function(df, pattern) {
  diag_cols <- grep("^DIAG", names(df), value = TRUE, ignore.case = TRUE)
  if (length(diag_cols) == 0) return(rep(FALSE, nrow(df)))
  x <- df |>
    mutate(across(all_of(diag_cols), ~as.character(.))) |>
    tidyr::unite("_all_diag", all_of(diag_cols), sep = " ", na.rm = TRUE)
  str_detect(x$`_all_diag`, pattern)
}

# ------------------------------------------------------------------------------
# 3.2 Summarize marginal predictions at reference ages
# ------------------------------------------------------------------------------
summarize_predictions <- function(age_points, sim_coefs, model) {
  new_non_obese <- data.frame(obeso = 0, idade = age_points)
  new_obese     <- data.frame(obeso = 1, idade = age_points)

  X0 <- model.matrix(delete.response(terms(model)), new_non_obese)
  X1 <- model.matrix(delete.response(terms(model)), new_obese)
  X0 <- X0[, names(coef(model)), drop = FALSE]
  X1 <- X1[, names(coef(model)), drop = FALSE]

  pred0 <- plogis(X0 %*% t(sim_coefs))
  pred1 <- plogis(X1 %*% t(sim_coefs))

  tibble(
    Age                          = age_points,
    `Non-obese (mean)`           = rowMeans(pred0),
    `Non-obese (95% CI lower)`   = apply(pred0, 1, quantile, 0.025),
    `Non-obese (95% CI upper)`   = apply(pred0, 1, quantile, 0.975),
    `Obese (mean)`               = rowMeans(pred1),
    `Obese (95% CI lower)`       = apply(pred1, 1, quantile, 0.025),
    `Obese (95% CI upper)`       = apply(pred1, 1, quantile, 0.975),
    `Absolute risk difference (%)` = (rowMeans(pred1) - rowMeans(pred0)) * 100,
    `OR Obese vs. Non-obese`     = rowMeans(pred1 / (1 - pred1)) /
                                   rowMeans(pred0 / (1 - pred0))
  )
}


# ==============================================================================
# 4. DATA DOWNLOAD AND PROCESSING
# ==============================================================================

# ------------------------------------------------------------------------------
# 4.1 Function to download, process, and save SIH-SUS data as parquet
# ------------------------------------------------------------------------------
download_sih <- function(uf, ano) {
  message("Downloading SIH-SUS: ", uf, " - ", ano)

  raw  <- fetch_datasus(year_start = ano, year_end = ano,
                        uf = uf, month_start = 1, month_end = 12,
                        information_system = "SIH-RD")
  proc <- process_sih(raw)

  # Parse dates and create variables of interest
  proc <- proc |>
    mutate(
      DT_INTER       = suppressWarnings(lubridate::ymd(DT_INTER)),
      ano            = lubridate::year(DT_INTER),
      cid_principal  = toupper(as.character(DIAG_PRINC)),
      obstetrica     = str_detect(cid_principal, "^O[0-9]{2}.*"),
      preec_ecl      = str_detect(cid_principal, "^O14|^O15"),
      obesidade_diag = has_icd(cur_data(), "(^|\\s)(E66|O992)"),
      gestacao_multipla = has_icd(cur_data(), "^O3[017]"),
      hipertensao_cronica = has_icd(cur_data(), "^O10"),
      diabetes_previo     = has_icd(cur_data(), "^O24[013]"),
      idade          = as.numeric(IDADE),
      uf             = !!uf,
      valor_total    = as.numeric(VAL_TOT),
      dias_perm      = as.numeric(DIAS_PERM),
      raca_cor       = as.factor(RACA_COR)
    ) |>
    dplyr::select(ano, uf, MUNIC_RES, idade, cid_principal,
                  obstetrica, preec_ecl, obesidade_diag,
                  gestacao_multipla, hipertensao_cronica, diabetes_previo,
                  valor_total, dias_perm, raca_cor)

  # Save as parquet
  out_file <- paste0("sih_", uf, "_", ano, ".parquet")
  write_parquet(proc, out_file)
  message("File saved: ", out_file)

  return(invisible(NULL))
}

# ------------------------------------------------------------------------------
# 4.2 Run download loop
# ------------------------------------------------------------------------------
for (uf in ufs) {
  for (a in anos) {
    download_sih(uf, a)
  }
}


# ==============================================================================
# 5. POST-PANDEMIC COHORT: 2023-2025
# ==============================================================================

# ------------------------------------------------------------------------------
# 5.1 Load data
# ------------------------------------------------------------------------------
files_post <- list.files(pattern = "sih_.*_(2023|2024|2025)\\.parquet$")
sih_post   <- open_dataset(files_post) |> collect()

# ------------------------------------------------------------------------------
# 5.2 Derive severity outcomes (in-hospital death and ICU days)
# ------------------------------------------------------------------------------
nm_cols   <- names(sih_post)
col_icu   <- nm_cols[str_detect(nm_cols, "UTI")]
col_death <- nm_cols[str_detect(nm_cols, "OBITO|MORTE")]

sih_post <- sih_post |>
  mutate(
    in_hospital_death = ifelse(
      length(col_death) > 0,
      rowSums(across(all_of(col_death), ~as.numeric(. == 1)), na.rm = TRUE) > 0,
      NA),
    icu_days = ifelse(
      length(col_icu) > 0,
      rowSums(across(all_of(col_icu), ~suppressWarnings(as.numeric(.))), na.rm = TRUE),
      NA_real_)
  )

# ------------------------------------------------------------------------------
# 5.3 Select obstetric admissions (ages 10-55)
# ------------------------------------------------------------------------------
sih_obs_post <- sih_post |>
  filter(obstetrica, !is.na(idade), idade >= 10, idade <= 55)

# write_parquet(sih_obs_post, "sih_obstetricas_SP_2023_2025.parquet")

# ------------------------------------------------------------------------------
# 5.4 Prepare model covariates
# ------------------------------------------------------------------------------
sih_model_post <- sih_obs_post |>
  mutate(
    mun_res   = as.character(MUNIC_RES),
    ano_int   = as.integer(ano),
    preec_ecl = preec_ecl * 1L,
    obeso     = as.integer(obesidade_diag),
    age_group = cut(idade, breaks = c(10, 19, 24, 29, 34, 39, 44, 49, 55),
                    include.lowest = TRUE),
    gestacao_multipla   = as.integer(gestacao_multipla),
    hipertensao_cronica = as.integer(hipertensao_cronica),
    diabetes_previo     = as.integer(diabetes_previo)
  ) |>
  filter(!is.na(obeso), !is.na(preec_ecl), !is.na(mun_res), !is.na(ano_int),
         !is.na(gestacao_multipla), !is.na(hipertensao_cronica), !is.na(diabetes_previo))

# ------------------------------------------------------------------------------
# 5.5 Descriptive table
# ------------------------------------------------------------------------------
sih_model_post$preec_ecl <- as.factor(sih_model_post$preec_ecl)

vars_desc <- c("idade", "obstetrica", "preec_ecl", "valor_total", "dias_perm", "raca_cor")

tab_post    <- CreateTableOne(vars = vars_desc, strata = "obesidade_diag",
                               data = sih_model_post, addOverall = TRUE)
tab_post_df <- print(tab_post, quote = FALSE, noSpaces = TRUE, printToggle = FALSE)

kable(tab_post_df, caption = "Descriptive table – Post-pandemic cohort (2023-2025)")

# ------------------------------------------------------------------------------
# 5.6 Logistic regression model with fixed effects
# ------------------------------------------------------------------------------
sih_model_post$preec_ecl <- as.integer(as.character(sih_model_post$preec_ecl))

m_post <- feglm(preec_ecl ~ obeso + ns(idade, df = 4) | mun_res + ano_int,
                data   = sih_model_post,
                family = "logit",
                cluster = ~mun_res)

summary(m_post)
# etable(m_post, dict = c(obeso = "Obesity (ICD)"), se.below = TRUE)

# ------------------------------------------------------------------------------
# 5.7 Simple marginal predictions (non-obese only)
# ------------------------------------------------------------------------------
pred_post <- predict(m_post,
                     newdata = data.frame(
                       idade   = seq(15, 50, 1),
                       obeso   = 0,
                       mun_res = sample(sih_model_post$mun_res, 1),
                       ano_int = 2024),
                     type = "response")

plot(seq(15, 50, 1), pred_post, type = "l", lwd = 2,
     ylab = "Predicted probability of preeclampsia/eclampsia",
     xlab = "Age (years)")

# ------------------------------------------------------------------------------
# 5.8 Marginal predictions with 95% CI by obesity status
# ------------------------------------------------------------------------------
age_seq <- seq(15, 50, 1)

newdata_non_obese <- data.frame(obeso = 0, idade = age_seq)
newdata_obese     <- data.frame(obeso = 1, idade = age_seq)

X0_post <- model.matrix(delete.response(terms(m_post)), newdata_non_obese)
X1_post <- model.matrix(delete.response(terms(m_post)), newdata_obese)

coef_post  <- coef(m_post)
X0_post    <- X0_post[, names(coef_post), drop = FALSE]
X1_post    <- X1_post[, names(coef_post), drop = FALSE]

vcov_post      <- vcov(m_post)
sim_coefs_post <- mvrnorm(1000, mu = coef_post, Sigma = vcov_post)

pred0_post <- plogis(X0_post %*% t(sim_coefs_post))
pred1_post <- plogis(X1_post %*% t(sim_coefs_post))

summary_non_obese_post <- data.frame(
  idade = age_seq,
  group = "Non-obese",
  mean  = apply(pred0_post, 1, mean),
  lwr   = apply(pred0_post, 1, quantile, 0.025),
  upr   = apply(pred0_post, 1, quantile, 0.975)
)

summary_obese_post <- data.frame(
  idade = age_seq,
  group = "Obese",
  mean  = apply(pred1_post, 1, mean),
  lwr   = apply(pred1_post, 1, quantile, 0.025),
  upr   = apply(pred1_post, 1, quantile, 0.975)
)

summary_post <- rbind(summary_non_obese_post, summary_obese_post)

# Panel B: post-pandemic cohort plot
plot_post <- ggplot(summary_post,
                    aes(x = idade, y = mean, colour = group, fill = group)) +
  geom_line(linewidth = 1) +
  geom_ribbon(aes(ymin = lwr, ymax = upr), alpha = 0.2, colour = NA) +
  labs(x      = "Maternal age (years)",
       y      = "",
       title  = "2023-2025",
       colour = "Group",
       fill   = "Group") +
  annotate("text", x = 25, y = 0.9, label = "p = 3.6596e-08", size = 5) +
  theme_minimal(base_size = 14) +
  theme(legend.position    = "none",
        plot.title         = element_text(hjust = 0.5, size = 13))

# ------------------------------------------------------------------------------
# 5.9 Summary table at reference ages (20, 30, 40 years)
# ------------------------------------------------------------------------------
age_points      <- c(20, 30, 40)
table_post      <- summarize_predictions(age_points, sim_coefs_post, m_post)

kable(table_post, digits = 3,
      caption = "Predicted probability of PEC by age and obesity status – 2023-2025")


# ==============================================================================
# 6. PRE-PANDEMIC COHORT: 2017-2019
# ==============================================================================

# ------------------------------------------------------------------------------
# 6.1 Load data
# ------------------------------------------------------------------------------
files_pre <- list.files(pattern = "sih_.*_(2017|2018|2019)\\.parquet$")
sih_pre   <- open_dataset(files_pre) |> collect()

# ------------------------------------------------------------------------------
# 6.2 Derive severity outcomes
# ------------------------------------------------------------------------------
nm_cols   <- names(sih_pre)
col_icu   <- nm_cols[str_detect(nm_cols, "UTI")]
col_death <- nm_cols[str_detect(nm_cols, "OBITO|MORTE")]

sih_pre <- sih_pre |>
  mutate(
    in_hospital_death = ifelse(
      length(col_death) > 0,
      rowSums(across(all_of(col_death), ~as.numeric(. == 1)), na.rm = TRUE) > 0,
      NA),
    icu_days = ifelse(
      length(col_icu) > 0,
      rowSums(across(all_of(col_icu), ~suppressWarnings(as.numeric(.))), na.rm = TRUE),
      NA_real_)
  )

# ------------------------------------------------------------------------------
# 6.3 Select obstetric admissions (ages 10-55)
# ------------------------------------------------------------------------------
sih_obs_pre <- sih_pre |>
  filter(obstetrica, !is.na(idade), idade >= 10, idade <= 55)

# write_parquet(sih_obs_pre, "sih_obstetricas_SP_2017_2019.parquet")

# ------------------------------------------------------------------------------
# 6.4 Prepare model covariates
# ------------------------------------------------------------------------------
sih_model_pre <- sih_obs_pre |>
  mutate(
    mun_res   = as.character(MUNIC_RES),
    ano_int   = as.integer(ano),
    preec_ecl = preec_ecl * 1L,
    obeso     = as.integer(obesidade_diag),
    age_group = cut(idade, breaks = c(10, 19, 24, 29, 34, 39, 44, 49, 55),
                    include.lowest = TRUE),
    gestacao_multipla   = as.integer(gestacao_multipla),
    hipertensao_cronica = as.integer(hipertensao_cronica),
    diabetes_previo     = as.integer(diabetes_previo)
  ) |>
  filter(!is.na(obeso), !is.na(preec_ecl), !is.na(mun_res), !is.na(ano_int),
         !is.na(gestacao_multipla), !is.na(hipertensao_cronica), !is.na(diabetes_previo))

# ------------------------------------------------------------------------------
# 6.5 Logistic regression model with fixed effects
# ------------------------------------------------------------------------------
m_pre <- feglm(preec_ecl ~ obeso + ns(idade, df = 4) | mun_res + ano_int,
               data    = sih_model_pre,
               family  = "logit",
               cluster = ~mun_res)

summary(m_pre)
# etable(m_pre, dict = c(obeso = "Obesity (ICD)"), se.below = TRUE)

# ------------------------------------------------------------------------------
# 6.6 Simple marginal predictions (non-obese only)
# ------------------------------------------------------------------------------
pred_pre <- predict(m_pre,
                    newdata = data.frame(
                      idade   = seq(15, 50, 1),
                      obeso   = 0,
                      mun_res = sample(sih_model_pre$mun_res, 1),
                      ano_int = 2018),
                    type = "response")

# plot(seq(15, 50, 1), pred_pre, type = "l", lwd = 2,
#      ylab = "Predicted probability of preeclampsia/eclampsia",
#      xlab = "Age (years)")

# ------------------------------------------------------------------------------
# 6.7 Marginal predictions with 95% CI by obesity status
# ------------------------------------------------------------------------------
X0_pre <- model.matrix(delete.response(terms(m_pre)), newdata_non_obese)
X1_pre <- model.matrix(delete.response(terms(m_pre)), newdata_obese)

coef_pre  <- coef(m_pre)
X0_pre    <- X0_pre[, names(coef_pre), drop = FALSE]
X1_pre    <- X1_pre[, names(coef_pre), drop = FALSE]

vcov_pre      <- vcov(m_pre)
sim_coefs_pre <- mvrnorm(1000, mu = coef_pre, Sigma = vcov_pre)

pred0_pre <- plogis(X0_pre %*% t(sim_coefs_pre))
pred1_pre <- plogis(X1_pre %*% t(sim_coefs_pre))

summary_non_obese_pre <- data.frame(
  idade = age_seq,
  group = "Non-obese",
  mean  = apply(pred0_pre, 1, mean),
  lwr   = apply(pred0_pre, 1, quantile, 0.025),
  upr   = apply(pred0_pre, 1, quantile, 0.975)
)

summary_obese_pre <- data.frame(
  idade = age_seq,
  group = "Obese",
  mean  = apply(pred1_pre, 1, mean),
  lwr   = apply(pred1_pre, 1, quantile, 0.025),
  upr   = apply(pred1_pre, 1, quantile, 0.975)
)

summary_pre <- rbind(summary_non_obese_pre, summary_obese_pre)

# Panel A: pre-pandemic cohort plot
plot_pre <- ggplot(summary_pre,
                   aes(x = idade, y = mean, colour = group, fill = group)) +
  geom_line(size = 1) +
  geom_ribbon(aes(ymin = lwr, ymax = upr), alpha = 0.2, colour = NA) +
  labs(x      = "Maternal age (years)",
       y      = "Estimated probability of preeclampsia/eclampsia",
       title  = "2017-2019",
       colour = "Group",
       fill   = "Group") +
  annotate("text", x = 25, y = 0.9, label = "p < 2.2e-16", size = 5) +
  theme_minimal(base_size = 14) +
  theme(legend.position = "none",
        plot.title      = element_text(hjust = 0.5, size = 13))

# ------------------------------------------------------------------------------
# 6.8 Summary table at reference ages
# ------------------------------------------------------------------------------
table_pre <- summarize_predictions(age_points, sim_coefs_pre, m_pre)

kable(table_pre, digits = 3,
      caption = "Predicted probability of PEC by age and obesity status – 2017-2019")


# ==============================================================================
# 7. POOLED COHORT: 2017-2019 AND 2023-2025
# ==============================================================================

# ------------------------------------------------------------------------------
# 7.1 Load all data
# ------------------------------------------------------------------------------
files_all <- list.files(pattern = "sih_.*_(2017|2018|2019|2023|2024|2025)\\.parquet$")
sih_all   <- open_dataset(files_all) |> collect()

# ------------------------------------------------------------------------------
# 7.2 Derive severity outcomes
# ------------------------------------------------------------------------------
nm_cols   <- names(sih_all)
col_icu   <- nm_cols[str_detect(nm_cols, "UTI")]
col_death <- nm_cols[str_detect(nm_cols, "OBITO|MORTE")]

sih_all <- sih_all |>
  mutate(
    in_hospital_death = ifelse(
      length(col_death) > 0,
      rowSums(across(all_of(col_death), ~as.numeric(. == 1)), na.rm = TRUE) > 0,
      NA),
    icu_days = ifelse(
      length(col_icu) > 0,
      rowSums(across(all_of(col_icu), ~suppressWarnings(as.numeric(.))), na.rm = TRUE),
      NA_real_)
  )

# ------------------------------------------------------------------------------
# 7.3 Select obstetric admissions
# ------------------------------------------------------------------------------
sih_obs_all <- sih_all |>
  filter(obstetrica, !is.na(idade), idade >= 10, idade <= 55)

# write_parquet(sih_obs_all, "sih_obstetricas_SP_all.parquet")

# ------------------------------------------------------------------------------
# 7.4 Prepare model covariates
# ------------------------------------------------------------------------------
sih_model_all <- sih_obs_all |>
  mutate(
    mun_res   = as.character(MUNIC_RES),
    ano_int   = as.integer(ano),
    preec_ecl = preec_ecl * 1L,
    obeso     = as.integer(obesidade_diag),
    age_group = cut(idade, breaks = c(10, 19, 24, 29, 34, 39, 44, 49, 55),
                    include.lowest = TRUE),
    gestacao_multipla   = as.integer(gestacao_multipla),
    hipertensao_cronica = as.integer(hipertensao_cronica),
    diabetes_previo     = as.integer(diabetes_previo)
  ) |>
  filter(!is.na(obeso), !is.na(preec_ecl), !is.na(mun_res), !is.na(ano_int),
         !is.na(gestacao_multipla), !is.na(hipertensao_cronica), !is.na(diabetes_previo))

# ------------------------------------------------------------------------------
# 7.5 Logistic regression model with fixed effects
# ------------------------------------------------------------------------------
m_all <- feglm(preec_ecl ~ obeso + ns(idade, df = 4) | mun_res + ano_int,
               data    = sih_model_all,
               family  = "logit",
               cluster = ~mun_res)

summary(m_all)
# etable(m_all, dict = c(obeso = "Obesity (ICD)"), se.below = TRUE)

# ------------------------------------------------------------------------------
# 7.6 Simple marginal predictions (non-obese only)
# ------------------------------------------------------------------------------
pred_all <- predict(m_all,
                    newdata = data.frame(
                      idade   = seq(15, 50, 1),
                      obeso   = 0,
                      mun_res = sample(sih_model_all$mun_res, 1),
                      ano_int = 2024),
                    type = "response")

# plot(seq(15, 50, 1), pred_all, type = "l", lwd = 2,
#      ylab = "Predicted probability of preeclampsia/eclampsia",
#      xlab = "Age (years)")

# ------------------------------------------------------------------------------
# 7.7 Marginal predictions with 95% CI by obesity status
# ------------------------------------------------------------------------------
X0_all <- model.matrix(delete.response(terms(m_all)), newdata_non_obese)
X1_all <- model.matrix(delete.response(terms(m_all)), newdata_obese)

coef_all  <- coef(m_all)
X0_all    <- X0_all[, names(coef_all), drop = FALSE]
X1_all    <- X1_all[, names(coef_all), drop = FALSE]

vcov_all      <- vcov(m_all)
sim_coefs_all <- mvrnorm(1000, mu = coef_all, Sigma = vcov_all)

pred0_all <- plogis(X0_all %*% t(sim_coefs_all))
pred1_all <- plogis(X1_all %*% t(sim_coefs_all))

summary_non_obese_all <- data.frame(
  idade = age_seq,
  group = "Non-obese",
  mean  = apply(pred0_all, 1, mean),
  lwr   = apply(pred0_all, 1, quantile, 0.025),
  upr   = apply(pred0_all, 1, quantile, 0.975)
)

summary_obese_all <- data.frame(
  idade = age_seq,
  group = "Obese",
  mean  = apply(pred1_all, 1, mean),
  lwr   = apply(pred1_all, 1, quantile, 0.025),
  upr   = apply(pred1_all, 1, quantile, 0.975)
)

summary_all <- rbind(summary_non_obese_all, summary_obese_all)

# Panel C: pooled cohort plot
plot_all <- ggplot(summary_all,
                   aes(x = idade, y = mean, colour = group, fill = group)) +
  geom_line(size = 1) +
  geom_ribbon(aes(ymin = lwr, ymax = upr), alpha = 0.2, colour = NA) +
  labs(x      = "Maternal age (years)",
       y      = "",
       title  = "2017-2019 and 2023-2025",
       colour = "Group",
       fill   = "Group") +
  annotate("text", x = 25, y = 0.9, label = "p < 2.2e-16", size = 5) +
  theme_minimal(base_size = 14) +
  theme(plot.title = element_text(hjust = 0.5, size = 13))

# ------------------------------------------------------------------------------
# 7.8 Summary table at reference ages
# ------------------------------------------------------------------------------
table_all <- summarize_predictions(age_points, sim_coefs_all, m_all)

kable(table_all, digits = 3,
      caption = "Predicted probability of PEC by age and obesity status – Pooled cohorts")

# ------------------------------------------------------------------------------
# 7.9 Overall descriptive table (pooled cohort)
# ------------------------------------------------------------------------------
sih_model_all$preec_ecl <- as.factor(sih_model_all$preec_ecl)

tab_all    <- CreateTableOne(vars = vars_desc, strata = "obesidade_diag",
                              data = sih_model_all, addOverall = TRUE)
tab_all_df <- print(tab_all, quote = FALSE, noSpaces = TRUE, printToggle = FALSE)

kable(tab_all_df, caption = "Descriptive table – Pooled cohorts (2017-2019 and 2023-2025)")

# write.csv(tab_all_df, file = "Table1.csv")


# ==============================================================================
# 8. FINAL FIGURE (PANELS A, B, C)
# ==============================================================================

fig1 <- (plot_pre | plot_post | plot_all) +
  plot_annotation(tag_levels = "A")

fig1

# ggsave(plot = fig1, filename = "fig1.tiff", width = 12, height = 6, dpi = 300)

# ==============================================================================
# 9. SENSITIVITY ANALYSES
# ==============================================================================

# ------------------------------------------------------------------------------
# 9.1 SA1 — Exclusion of multiple gestations (O30, O31, O37)
# ------------------------------------------------------------------------------

# --- Post-pandemic cohort ---
sih_model_post_sa1 <- sih_model_post |>
  filter(gestacao_multipla == 0L)

m_post_sa1 <- feglm(preec_ecl ~ obeso + ns(idade, df = 4) | mun_res + ano_int,
                    data    = sih_model_post_sa1,
                    family  = "logit",
                    cluster = ~mun_res)
summary(m_post_sa1)

vcov_post_sa1      <- vcov(m_post_sa1)
sim_coefs_post_sa1 <- mvrnorm(1000, mu = coef(m_post_sa1), Sigma = vcov_post_sa1)
table_post_sa1     <- summarize_predictions(age_points, sim_coefs_post_sa1, m_post_sa1)

# --- Pre-pandemic cohort ---
sih_model_pre_sa1 <- sih_model_pre |>
  filter(gestacao_multipla == 0L)

m_pre_sa1 <- feglm(preec_ecl ~ obeso + ns(idade, df = 4) | mun_res + ano_int,
                   data    = sih_model_pre_sa1,
                   family  = "logit",
                   cluster = ~mun_res)
summary(m_pre_sa1)

vcov_pre_sa1      <- vcov(m_pre_sa1)
sim_coefs_pre_sa1 <- mvrnorm(1000, mu = coef(m_pre_sa1), Sigma = vcov_pre_sa1)
table_pre_sa1     <- summarize_predictions(age_points, sim_coefs_pre_sa1, m_pre_sa1)

# --- Pooled cohort ---
sih_model_all$preec_ecl <- as.integer(as.character(sih_model_all$preec_ecl))

sih_model_all_sa1 <- sih_model_all |>
  filter(gestacao_multipla == 0L)

m_all_sa1 <- feglm(preec_ecl ~ obeso + ns(idade, df = 4) | mun_res + ano_int,
                   data    = sih_model_all_sa1,
                   family  = "logit",
                   cluster = ~mun_res)
summary(m_all_sa1)

vcov_all_sa1      <- vcov(m_all_sa1)
sim_coefs_all_sa1 <- mvrnorm(1000, mu = coef(m_all_sa1), Sigma = vcov_all_sa1)
table_all_sa1     <- summarize_predictions(age_points, sim_coefs_all_sa1, m_all_sa1)

# ------------------------------------------------------------------------------
# 9.2 SA2 — Restriction to women with no coded chronic hypertension or
#            pre-existing diabetes (O10 and O24.0/O24.1/O24.3 excluded)
# ------------------------------------------------------------------------------

# --- Post-pandemic cohort ---
sih_model_post_sa2 <- sih_model_post |>
  filter(hipertensao_cronica == 0L, diabetes_previo == 0L)

m_post_sa2 <- feglm(preec_ecl ~ obeso + ns(idade, df = 4) | mun_res + ano_int,
                    data    = sih_model_post_sa2,
                    family  = "logit",
                    cluster = ~mun_res)
summary(m_post_sa2)

vcov_post_sa2      <- vcov(m_post_sa2)
sim_coefs_post_sa2 <- mvrnorm(1000, mu = coef(m_post_sa2), Sigma = vcov_post_sa2)
table_post_sa2     <- summarize_predictions(age_points, sim_coefs_post_sa2, m_post_sa2)

# --- Pre-pandemic cohort ---
sih_model_pre_sa2 <- sih_model_pre |>
  filter(hipertensao_cronica == 0L, diabetes_previo == 0L)

m_pre_sa2 <- feglm(preec_ecl ~ obeso + ns(idade, df = 4) | mun_res + ano_int,
                   data    = sih_model_pre_sa2,
                   family  = "logit",
                   cluster = ~mun_res)
summary(m_pre_sa2)

vcov_pre_sa2      <- vcov(m_pre_sa2)
sim_coefs_pre_sa2 <- mvrnorm(1000, mu = coef(m_pre_sa2), Sigma = vcov_pre_sa2)
table_pre_sa2     <- summarize_predictions(age_points, sim_coefs_pre_sa2, m_pre_sa2)

# --- Pooled cohort ---
sih_model_all_sa2 <- sih_model_all |>
  filter(hipertensao_cronica == 0L, diabetes_previo == 0L)

m_all_sa2 <- feglm(preec_ecl ~ obeso + ns(idade, df = 4) | mun_res + ano_int,
                   data    = sih_model_all_sa2,
                   family  = "logit",
                   cluster = ~mun_res)
summary(m_all_sa2)

vcov_all_sa2      <- vcov(m_all_sa2)
sim_coefs_all_sa2 <- mvrnorm(1000, mu = coef(m_all_sa2), Sigma = vcov_all_sa2)
table_all_sa2     <- summarize_predictions(age_points, sim_coefs_all_sa2, m_all_sa2)

# ------------------------------------------------------------------------------
# 9.3 Combined supplementary table
# ------------------------------------------------------------------------------

bind_rows(
  table_pre_sa1  |> mutate(Period = "2017-2019", Analysis = "SA1: no multiple gestation"),
  table_post_sa1 |> mutate(Period = "2023-2025", Analysis = "SA1: no multiple gestation"),
  table_all_sa1  |> mutate(Period = "2017-2025", Analysis = "SA1: no multiple gestation"),
  table_pre_sa2  |> mutate(Period = "2017-2019", Analysis = "SA2: no hypertension/diabetes"),
  table_post_sa2 |> mutate(Period = "2023-2025", Analysis = "SA2: no hypertension/diabetes"),
  table_all_sa2  |> mutate(Period = "2017-2025", Analysis = "SA2: no hypertension/diabetes")
) |>
  dplyr::select(Analysis, Period, Age, everything()) |>
  kable(digits = 3, caption = "Supplementary Table S2. Sensitivity analyses: estimated probability of PEC by age, obesity status, cohort, and analytic restriction.")

# ==============================================================================
# Supplementary Table S2 — Sensitivity analyses
# Generates a formatted .docx using officer + flextable
# ==============================================================================

# ------------------------------------------------------------------------------
# 1. Build the combined data frame (assumes all six table_* objects exist)
# ------------------------------------------------------------------------------

sa_combined <- bind_rows(
  table_pre_sa1  |> mutate(Period = "2017–2019", Analysis = "SA1: no multiple gestation"),
  table_post_sa1 |> mutate(Period = "2023–2025", Analysis = "SA1: no multiple gestation"),
  table_all_sa1  |> mutate(Period = "2017–2025", Analysis = "SA1: no multiple gestation"),
  table_pre_sa2  |> mutate(Period = "2017–2019", Analysis = "SA2: no hypertension/diabetes"),
  table_post_sa2 |> mutate(Period = "2023–2025", Analysis = "SA2: no hypertension/diabetes"),
  table_all_sa2  |> mutate(Period = "2017–2025", Analysis = "SA2: no hypertension/diabetes")
) |>
  dplyr::select(Analysis, Period, Age, everything())

# ------------------------------------------------------------------------------
# 2. Format numeric columns — consolidate mean + CI into single strings
#    to match Table 2 style and reduce column count
# ------------------------------------------------------------------------------

sa_fmt <- sa_combined |>
  mutate(
    `Non-obese (mean [95% CI])` = sprintf(
      "%.3f [%.3f–%.3f]",
      `Non-obese (mean)`,
      `Non-obese (95% CI lower)`,
      `Non-obese (95% CI upper)`
    ),
    `Obese (mean [95% CI])` = sprintf(
      "%.3f [%.3f–%.3f]",
      `Obese (mean)`,
      `Obese (95% CI lower)`,
      `Obese (95% CI upper)`
    ),
    `ARD (%)` = sprintf("%.2f", `Absolute risk difference (%)`),
    `OR`      = sprintf("%.3f", `OR Obese vs. Non-obese`)
  ) |>
  dplyr::select(
    Analysis, Period, Age,
    `Non-obese (mean [95% CI])`,
    `Obese (mean [95% CI])`,
    `ARD (%)`,
    OR
  )

# ------------------------------------------------------------------------------
# 3. Build flextable
# ------------------------------------------------------------------------------

ft <- flextable(sa_fmt) |>
  
  # --- Column headers ---------------------------------------------------------
set_header_labels(
  Analysis                   = "Analysis",
  Period                     = "Period",
  Age                        = "Age (years)",
  `Non-obese (mean [95% CI])` = "Non-obese\n(mean [95% CI])",
  `Obese (mean [95% CI])`     = "Obese\n(mean [95% CI])",
  `ARD (%)`                   = "ARD (%)",
  OR                          = "OR"
) |>
  
  # --- Merge repeated cells in Analysis and Period columns --------------------
merge_v(j = c("Analysis", "Period")) |>
  valign(j = c("Analysis", "Period"), valign = "top") |>
  
  # --- Alignment --------------------------------------------------------------
align(align = "center", part = "header") |>
  align(j = c("Age", "ARD (%)", "OR"), align = "center", part = "body") |>
  align(j = c("Non-obese (mean [95% CI])", "Obese (mean [95% CI])"),
        align = "left", part = "body") |>
  align(j = c("Analysis", "Period"), align = "left", part = "body") |>
  
  # --- Font and size ----------------------------------------------------------
font(fontname = "Arial", part = "all") |>
  fontsize(size = 9,  part = "body") |>
  fontsize(size = 9,  part = "header") |>
  bold(part = "header") |>
  
  # --- Row shading: alternate SA1 / SA2 blocks --------------------------------
bg(i = which(sa_fmt$Analysis == "SA1: no multiple gestation"),
   bg = "#F2F7FC", part = "body") |>
  bg(i = which(sa_fmt$Analysis == "SA2: no hypertension/diabetes"),
     bg = "#FFFFFF", part = "body") |>
  
  # --- Borders ----------------------------------------------------------------
border_remove() |>
  hline_top(part = "header",
            border = fp_border(color = "#2E75B6", width = 1.5)) |>
  hline_bottom(part = "header",
               border = fp_border(color = "#2E75B6", width = 1)) |>
  hline_bottom(part = "body",
               border = fp_border(color = "#2E75B6", width = 1.5)) |>
  hline(i = 9,   # separator between SA1 and SA2 blocks
        border = fp_border(color = "#888888", width = 0.75), part = "body") |>
  
  # --- Column widths (landscape A4 content width ≈ 24.7 cm) ------------------
width(j = "Analysis",                   width = 4.2, unit = "cm") |>
  width(j = "Period",                     width = 2.5, unit = "cm") |>
  width(j = "Age",                        width = 1.6, unit = "cm") |>
  width(j = "Non-obese (mean [95% CI])", width = 5.5, unit = "cm") |>
  width(j = "Obese (mean [95% CI])",     width = 5.5, unit = "cm") |>
  width(j = "ARD (%)",                   width = 2.2, unit = "cm") |>
  width(j = "OR",                        width = 2.2, unit = "cm") |>
  
  # --- Row height -------------------------------------------------------------
height_all(height = 0.55, unit = "cm") |>
  
  # --- Caption ----------------------------------------------------------------
set_caption(
  caption = as_paragraph(
    as_chunk("Supplementary Table S2. ",
             props = fp_text(bold = TRUE, font.size = 9, font.family = "Arial")),
    as_chunk(
      paste0(
        "Sensitivity analyses: estimated probability of preeclampsia/eclampsia (PEC) ",
        "by age, obesity status, cohort, and analytic restriction. ",
        "SA1 excludes hospitalizations with concurrent multiple-gestation diagnoses (ICD-10 O30, O31, O37). ",
        "SA2 excludes women with coded pre-existing hypertension (O10) or diabetes mellitus (O24.0, O24.1, O24.3). ",
        "Values represent marginal predictions derived from logistic regression models with fixed effects ",
        "for municipality of residence and year of admission, with 95% confidence intervals obtained ",
        "via parametric simulation (n = 1,000 draws). ",
        "ARD: absolute risk difference; OR: odds ratio."
      ),
      props = fp_text(bold = FALSE, font.size = 9, font.family = "Arial")
    )
  )
)

# ------------------------------------------------------------------------------
# 4. Assemble docx — landscape A4
# ------------------------------------------------------------------------------

landscape_props <- prop_section(
  page_size   = page_size(orient = "landscape", width = 29.7 / 2.54,
                          height = 21 / 2.54),
  page_margins = page_mar(top    = 2.54 / 2.54,
                          bottom = 2.54 / 2.54,
                          left   = 2.54 / 2.54,
                          right  = 2.54 / 2.54)
)

doc <- read_docx() |>
  body_add_flextable(ft) |>
  body_end_section_landscape()

# ------------------------------------------------------------------------------
# 5. Save
# ------------------------------------------------------------------------------

out_path <- "TableS2_sensitivity_analyses.docx"
print(doc, target = out_path)
message("Saved: ", out_path)
